# Supplementary material for: Identification and functional implications of pseudouridine RNA modification on small noncoding RNAs in the mammalian pathogen Trypanosoma brucei
Source: J Biol Chem. 2022 Jun 14;298(7):102141. doi: 10.1016/j.jbc.2022.102141 (PMC9283944; doi:10.1016/j.jbc.2022.102141)
Supplement: Supplementary_Table_T5 [file mmc2.xlsx]

## Sheet: Table T5 Legend
Supplementary Table T5. Identity of tRNAs annotated in this study. Pol-III CHIP data was extracted from our previous study (28).

## Sheet: Nomenclature in 427
Amino Acid	PolIII-CHIP	anti codon	chromos.	start coord.	end coord.	str.	Gene ID in 427 genome	Sequence
Alanine	+	AGC	7	1891396	1891468	-	Tb427.07.6821	GGGGATGTAGCTCAGATGGTAGAGCGCCCGCTTAGCATGCGGGAGGTATTGGGATCGATACCCAACTTCTCCA
	+	AGC	7	1895236	1895308	+	Tb427.07.6826	GGGGATGTAGCTCAGATGGTAGAGCGCCCGCTTAGCATGCGGGAGGTATTGGGATCGATACCCAACTTCTCCA
	-	CGC	7	2060163	2060234	-	Tb427.07.7175	GGGCGTGTAGCTCAGTGGTAGAGCATCCGTTTCGCATACGGAAGGCCTAGGGTTTGATCCCCTACTCGTCCA
	+	CGC	11	3470816	3470887	-	Tb427_11_tRNA_Ala_1	GGGCGTGTAGCTCAGTGGTAGAGCGTCCGTTTCGCATACGGAAGGCCTAGGGTTCGATCCCCTACTCGTCCA
	+	TGC	10	2648141	2648212	-	Tb427_10_tRNA_Ala_1	GGGCGTGTAGCTCAGTGGTAGAGCGCCTGTTTTGCATACAGGAGGCCTGGGGTTCAAACCCCTACTCGTCCA
Arginine	+	ACG	5	138672	138743	-	Tb427.05.445	GTCCGTGTGGCTCAATGGAAGAGCATCTGACTACGGATCAGAGGGTTGCAGGTTCGAATCCTGTCACGGATG
	+	ACG	8	861702	861773	-	Tb427.08.2863	GTCCGTGTGGCTCAATGGAAGAGCATCTGACTACGGATCAGAGGGTTGCAGGTTCGAATCCTGTCACGGATG
	+	ACG	8	1587915	1587986	+	Tb427.08.5345	GTCCGTGTGGCTCAATGGAAGAGCATCTGACTACGGATCAGAGGGTTGCAGGTTCGAATCCTGTCACGGATG
	+	TCG	4	1287973	1287901	+	tRNAscanAGG	GCGCGGTTAGTCTAGTGGAAAGTCACTCGCACTCGATTAGCGGGAGCCCCGGGTTCGATTCCCGGACTGCGCG
	+	TCG	8	858773	858844	+	Tb427.08.2859	GTCCGTGTGGCTCAATGGAAGAGCATCTGACTACGGATCAGAGGGTTGCAGGTTCGAATCCTGTCACGGATG
	+	TCT	10	2648315	2648387	+	Tb427_10_tRNA_Arg_1	GCTCCAGTGGCCTAATGGATATGGCTTTGGACTTCTAATCCAAAGGTTGCGGGTTCGAGTCCCGTCTGGAGTA
	+	CCT	10	2648605	2648677	+	Tb427_10_tRNA_Arg_2	GCCCCCGTAGCCCAATGGATAAGGCGTTCGCTTCCTAAGCGAAAGATTGCGGGTTCGAGTCCCGCCGGAGGTA
	+	CCG	11	3470954	3471025	-	Tb427_11_tRNA_Arg_1	GACGTTGTGGCGCAATGGAAGCGCGTCGGATTCCGGATCCGAAGGTTGCGGGTTCGACCCCCGTCAGCGTTG
Asparagine	+	GTT	8	793620	793692	+	Tb427.08.2663	GTCCTCCCTGGCGCAGTCGGCAGCGCGTTAGGCTGTTAACCTACAGGTCGTTGGTTCGAATCCAACGGGAGGA
	+	GTT	10	2647990	2648062	+	Tb427_10_tRNA_Asn_1	TCCTCCCTGGCGCAGTCGGCAGCGCGTTAGGCTGTTAACCTACAGGTCGTTGGTTCGAATCCAACGGGAGGAG
Aspartic	+	GTC	7	1891695	1891766	+	Tb427.07.6823	TTCTCGGTAGTATAGTGGTTAGTATACCCGCCTGTCACGCGGGTGACCCGGGTTCAATTCCCGGCCGGGAAG
	+	GTC	7	1894938	1895009	-	Tb427.07.6824	TTCTCGGTAGTATAGTGGTTAGTATACCCGCCTGTCACGCGGGTGACCCGGGTTCAATTCCCGGCCGGGAAG
Cysteine	+	GCA	8	1053555	1053626	-	Tb427.08.3523	GGATTCATAGCTCAGTGGTAGAGCATTCGGCTGCAGTCCGAATGGTCCCCGGTTCAAACCCGGGTGGGTCCT
	+	GCA	8	1053769	1053840	+	Tb427.08.3526	GGATTCATAGCTCAGTGGTAGAGCATTCGGCTGCAGTCCGAATGGTCCCCGGTTCAAACCCGGGTGGGTCCT
Glutamic	+	CTC	5	861106	861177	-	Tb427.04.3292	TCCGGTGTGGTATAGTGGCTAGAACAAGCGGCTCTCACCCGCTAGACCCGGGTTCGATCCCCGGCACCGGAA
	+	CTC	5	874784	874855	+	Tb427.05.2765	TCCGGTGTGGTATAGTGGCTAGAACAAGCGGCTCTCACCCGCTAGACCCGGGTTCGATCCCCGGCACCGGAA
	+	TTC	11	3453185	3453256	+	Tb427_11_tRNA_Glu_1	TCCGGTATAGTATAACGGTTAGAACATCTGGCTTTCACCCAGAAGATCCGGGTTCGATTCCCGGTACCGGAA
Glutamine	+	TTG	8	854624	854695	+	Tb427.08.2852	GGTCCTATAGTGTAGTGGTTATCACTTCGGACTTTGAATCCGAAAACCCAGGTTCGAATCCTGGTAGGACCA
	+	CTG	8	1892827	1892898	+	Tb427.08.6566	CACTCCCACCTGGACTCGAACCAGGGTTATCGGATTCAGAGTCCGAGGTGATAACCGCTACACTATGGGAGC
	+	CTG	8	1892988	1893059	+	Tb427.08.6568	GCTCCCATAGTGTAGCGGTTATCACCTCGGACTCTGAATCCGATAACCCTGGTTCGAGTCCAGGTGGGAGTG
Glycine	+	GCC	7	301026	301096	+	Tb427.07.1175	GCGCAGTTGGTCTAGTGGTAGAATTCTCGCCTGCCACGCGGGAGGCCCGGGTTCGATTCCCGGACTGCGCA
	+	GCC	9	2037729	2037799	+	Tb427_09_tRNA_Gly_1	GCGCAGTTGGTCTAGTGGTAGAATTCTCGCCTGCCACGCGGGAGGCCCGGGTTCGATTCCCGGACTGCGCA
	+	GCC	10	1888916	1888986	+	Tb427_10_tRNA_Gly_1	GCGCAGTTGGTCTAGTGGTAGAATTCTCGCCTGCCACGCGGGAGGCCCGGGTTCGATTCCCGGACTGCGCA
	+	GCC	11	1875324	1875394	+	Tb427_11_tRNA_Gly_1	GCGCCGTTGGTCTAGTGGCATGATGGTACCCTCCCAAGGTATTGACCCGGGTTCGATTCCCGGACGGCGCA
	+	TCC	8	858280	858351	+	Tb427.08.2856	GCAATCGTGGTCCAACGGTTAAGATTTCCGCCTTCCAAGCGGGAGACCCGGGTTCGACTCCCGGCGATTGCA
Histidine	+	GTG	11	3453053	3453123	+	Tb427_11_tRNA_His_1	GGGAAGATAGTTCAGTGGCAGAACATCAGATTGTGGCTCTGAATACCCGGGTTCGATTCCCGGTCTTCCCT
Isoleucine	+	AAT	8	1892527	1892600	+	Tb427.08.6562	GCTCCTATAGCTCAGTCGGTTAGAGCGTGGGTCTAATAAGCCCAAGGTCACAGGTTCGACCCCTGTTGGGAGCA
	+	AAT	8	1893139	1893212	+	Tb427.08.6572	GCTCCTATAGCTCAGTCGGTTAGAGCGTGGGTCTAATAAGCCCAAGGTCACAGGTTCGACCCCTGTTGGGAGCA
	+	TAT	8	854456	854529	-	Tb427.08.2851	GCTCCCGTGGTCTAGTTGGTTAGGACGTTGGTCTTATGAACCGAATATCGCGGGTTCGAACCCCGCCGGGAGCA
Leucine	+	CAA	3	1234956	1235037	-	Tb427.03.4396	GGCAAGATGGCCGAGTGGTCTAAGGCGGGAGACTCAAGTTCTCTTCTATTCGTAGGCGTGGGTTCAAACCCCACTCTTGTCA
	+	TAG	4	843277	843356	-	Tb427.04.3196	GGCGGTGTGGCCGAGTGGTCTAAGGCGCCAGATTTAGGCTCTGGTCTCTAGGGGCGTGGGTTCGAACCCCACCACCGTCA
	+	CAG	8	858439	858520	+	Tb427.08.2857	GGCAAGATGGTCGAGTGGTCTAAGACGTGACGTTCAGGTCGTCATCTCTCCGGAGGCGTGGGTTCAAACCCCACTCTTGTCA
	+	TAA	8	1892650	1892731	+	Tb427.08.6564	TGCTGGGGGTGGGGTTCGAACCCACGAAGCAACCGCATGAGAACTTAAGTCTCACCCCTTTGACCAACTCGGGAACCCCAGC
	+	AAG	10	1929057	1929138	+	Tb427_10_tRNA_Leu_1	GGCGAGATGGTCGAGTGGTCTAAGACGTTGGATTAAGGTTCCAATCCTTCCGAGGGCGTGGGTTCAAACCCCACTCTCGTCA
Lysine	+	CTT	7	1911830	1911903	+	Tb427.07.6845	GCCCTTCTAGCTCAGTCGGTAGAGCGCACGGCTCTTAACCGTGTGGTCGTGGGTTCGAGCCCCACGGGGGGTGT
	+	CTT	8	854896	854968	+	Tb427.08.2854	GCCCTTCTAGCTCAGTCGGTAGAGCGCACGGCTCTTAACCGTGTGGTCGTGGGTTCGAGCCCCACGGGGGGTG
	+	CTT	8	861539	861611	+	Tb427.08.2862	GCCCTTCTAGCTCAGTCGGTAGAGCGCACGGCTCTTAACCGTGTGGTCGTGGGTTCGAGCCCCACGGGGGGTG
	+	TTT	10	2648448	2648519	+	Tb427_10_tRNA_Lys_1	GCCTTCCTAGCTCAGTGGTAGAGCGCACGGCTTTTAACCGTGTGGTCGTGGGTTCGATCCCCACGGAAGGCG
Methionine	+	CAT	4	843416	843488	-	Tb427.04.3199	GCGAGCGTGGCGCAGTCGGCAGCGCGTGGGTTTCATAATCCCAAGGTCGTGAGTTCGAGCCTCACCGATCGCA
	+	CAT	4	861265	861337	+	Tb427.04.3294	GCGAGCGTGGCGCAGTCGGCAGCGCGTGGGTTTCATAATCCCAAGGTCGTGAGTTCGAGCCTCACCGATCGCA
	+	CAT	10	1929201	1929272	-	Tb427_10_tRNA_Met_1	AGCACCGTGGCGCAGGGGAAGCGCGATGGGCTCATAACCCATAGGACGTTGGATCGAAACCAACCGGTGCTA
Phenylalanine	+	GAA	11	3453316	3453388	+	Tb427_11_tRNA_Phe_1	GCCGCGATAGCTCAGTTGGGAGAGCGTCAGACTGAAGATCTGAAGGTCCCTGGTTCGATCCCGGGTCGCGGCA
	+	GAA	11	3471136	3471208	+	Tb427_11_tRNA_Phe_2	GCCGCGATAGCTCAGTTGGGAGAGCGTCAGACTGAAGATCTGAAGGTCCCTGGTTCGATCCCGGGTCGCGGCA
Proline	+	CGG	4	318221	318292	-	Tb427.04.1195	GGCCGTTTGGTCTAGTGGCATGATTCCTGTTTCGGGTACAGGAGGCCGCGGGTTCGATTCCCGCAACGGCCC
	+	TGG	10	1929345	1929416	+	Tb427_10_tRNA_Pro_1	GGCCGTTTGGTCTAGTGGTATGATTCCTGCTTTGGGTGCAGGAGGTCACGGGTTCAATTCCCGTAACGGCCC
	+	AGG	10	1925407	1925478	+	Tb427_10_tRNA_Pro_2	GGCCCAGTGGTCTAGTGGCATGATTCTCCCTTAGGGTGGGAGAGGTCCCGGGTTCAATTCCCGGCTGGGCCC
Selenocysteine	-		9	510102	510191	-	Tb427tmp.160.1096	GCGCCACGATGAGCTCAGCTGGTGCTGGGTGCGGGCTTCAAACCCGTAGGCGAGTTGGACTCGCAGCCGTTCGATTCGGCCTTTGTGGTG
Serine	+	GCT	7	1891538	1891618	-	Tb427.07.6822	GCAAACGTGGCCGAGTGGTTAAGGCGCCTGCCTGCTAAGCAGGTGTGATCTCACGCGAAGGTTCGAACCCTTCCGTTTGCG
	+	GCT	7	1895086	1895166	+	Tb427.07.6825	GCAAACGTGGCCGAGTGGTTAAGGCGCCTGCCTGCTAAGCAGGTGTGATCTCACGCGAAGGTTCGAACCCTTCCGTTTGCG
	+	AGA	3	1234670	1234750	+	Tb427.03.4393	GTCACCATACCCAAGTGGTTACGGGGACTGACTAGAAATCAGTTGCGATCTCGCGCGCAGGTTCGAATCCTGCTGGTGACG
	+	CGA	3	1235097	1235177	-	Tb427.03.4399	GTCACCATACCCAAGTGGTTACGGGGACTGACTCGAAATCAGTTGCGATCTCGCGCGCAGGTTCGAATCCTGCTGGTGACG
	+	TGA	4	861381	861461	-	Tb427.04.3296	GTCGACATACCCAAGTGGTTACGGGGTTTGACTTGAAATCAAATGCGATCTCGCGCGCAGGTTCGAACCCTGCTGTCGACG
Threonine	+	CGT	4	326262	326333	+	Tb427.04.1216	GGCCGCTTAGCACAGTGGCAGTGCACCACTCTCGTAAAGTGGGGGTCGCGAGTTCGATTCTCGCAGTGGCCT
	+	TGT	8	858604	858675	-	Tb427.08.2858	GGCCTCGTAGCACAGTGGCAGTGCACTGGTCTTGTAAACCAGGGGTCCCGAGTTCAATTCTCGGCGGGGCCT
	+	AGT	10	1925539	1925610	+	Tb427_10_tRNA_Thr_1	GGCCGCTTAGCTCAATGGCAGAGCGCCGTCCTAGTAAGACGGAGGTCGGGGGTTCGATCCCCCCAGTGGCCT
Tryptophan	+	CCA	8	793779	793850	-	Tb427.08.2666	GGGGCTTAGCTCAGTGGTAGAGCATTGGATTCCAAATCCAGGGGTCGCAGGTTCAATCCCTGCAGTCCTCAC
Tyrosine	+	GTA	4	326401	326484	-	Tb427.04.1219	CCTTCTGTAGCTCAATTGGTAGAGCATGTGACTGTAGAGTATGCGGGTATCACAGGGTCGCTGGTTCGATTCCGGCCGGAAGGA
Valine	+	AAC	4	861579	861652	+	Tb427.04.3298	GCGCTGATGGTCTAGGTGGTTATGACGTCGCTTTAACACGGCGAAGGTCTCGGGTTCGAGTCCCGATCGGCGTA
	+	AAC	4	843140	843213	-	Tb427.04.3193	GCGCTGATGGTCTAGGTGGTTATGACGTCGCTTTAACACGGCGAAGGTCTCGGGTTCGAGTCCCGATCGGCGTA
	+	CAC	4	1288044	1288116	-	Tb427.04.4666	GCGATGGTCGTCTAGTGGTTAGGACATTCGCCTCACACGCGAGAGATCGCGGGTTCGATCCCCGCCCGTCGTA
	+	TAC	8	854753	854825	+	Tb427.08.2853	GCGTGGGTGATCTAGTGGTTATGATGTCTGCTTTACACGCAGAACGTCGCGGGTTCGAACCCCGCCCCGCGTA

## Sheet: Nomenclature in 927 genome
Gene ID in 927 genome	Amino Acid	anti codon	PolIII-CHIP
Tb927.7.6821	Alanine	AGC	+
Tb927.7.6826	Alanine	AGC	+
Tb927.11.tRNA_Ala_1	Alanine	CGC	+
Tb927.7.7175	Alanine	CGC	-
Tb10_tRNA_Ala_1	Alanine	TGC	+
Tb927.5.445	Arginine	ACG	+
Tb927.8.2863	Arginine	ACG	+
Tb927.8.5345	Arginine	ACG	+
Tb927.11.tRNA_Arg_1	Arginine	CCG	+
Tb10_tRNA_Arg_2	Arginine	CCT	+
Tb927.8.2859	Arginine	TCG	+
Tb10_tRNA_Arg_1	Arginine	TCT	+
Tb10_tRNA_Asn_1	Asparagine	GTT	+
Tb927.8.2663	Asparagine	GTT	+
Tb927.7.6823	Asparticacid	GTC	+
Tb927.7.6824	Asparticacid	GTC	+
Tb927.8.3523	Cysteine	GCA	+
Tb927.8.3526	Cysteine	GCA	+
Tb927.4.3292	Glutamicacid	CTC	+
Tb927.5.2765	Glutamicacid	CTC	+
Tb927.11.tRNA_Glu_1	Glutamicacid	TTC	+
Tb927.8.6566	Glutamine	CTG	+
Tb927.8.6568	Glutamine	CTG	+
Tb927.8.2852	Glutamine	TTG	+
Tb927.11.tRNA_Gly_1	Glycine	CCC	+
Tb09_tRNA_Gly_1	Glycine	GCC	+
Tb10_tRNA_Gly_1	Glycine	GCC	+
Tb927.7.1175	Glycine	GCC	+
Tb927.8.2856	Glycine	TCC	+
Tb927.11.tRNA_His_1	Histidine	GTG	+
Tb927.8.6562	Isoleucine	AAT	+
Tb927.8.6572	Isoleucine	AAT	+
Tb927.8.2851	Isoleucine	TAT	+
Tb10_tRNA_Leu_1	Leucine	AAG	+
Tb927.3.4396	Leucine	CAA	+
Tb927.8.2857	Leucine	CAG	+
Tb927.8.6564	Leucine	TAA	+
Tb927.4.3196	Leucine	TAG	+
Tb927.7.6845	Lysine	CTT	+
Tb927.8.2854	Lysine	CTT	+
Tb927.8.2862	Lysine	CTT	+
Tb10_tRNA_Lys_1	Lysine	TTT	+
Tb10_tRNA_Met_1	Methionine	CAT	+
Tb927.4.3199	Methionine	CAT	+
Tb927.4.3294	Methionine	CAT	+
Tb927.11.tRNA_Phe_1	Phenylalanine	GAA	+
Tb927.11.tRNA_Phe_2	Phenylalanine	GAA	+
Tb10_tRNA_Pro_2	Proline	AGG	+
Tb927.4.1195	Proline	CGG	+
Tb10_tRNA_Pro_1	Proline	TGG	+
Tb927.9.2340	Selenocysteine	TCA	-
Tb927.9.2380	Selenocysteine	TCA	-
Tb927.3.4393	Serine	AGA	+
Tb927.3.4399	Serine	CGA	+
Tb927.7.6822	Serine	GCT	+
Tb927.7.6825	Serine	GCT	+
Tb927.4.3296	Serine	TGA	+
Tb10_tRNA_Thr_1	Threonine	AGT	+
Tb927.4.1216	Threonine	CGT	+
Tb927.8.2858	Threonine	TGT	+
Tb927.8.2666	Tryptophan	CCA	+
Tb927.4.1219	Tyrosine	GTA	+
Tb927.4.3193	Valine	AAC	+
Tb927.4.3298	Valine	AAC	+
Tb927.4.4666	Valine	CAC	+
Tb927.8.2853	Valine	TAC	+
